# Supplementary material for: Artificial intelligence framework for modeling and predicting crop yield to enhance food security in Saudi Arabia
Source: PeerJ Comput Sci. 2022 Sep 30;8:e1104. doi: 10.7717/peerj-cs.1104 (PMC9575863; doi:10.7717/peerj-cs.1104)
Supplement: Supplemental Information 1 [file peerj-cs-08-1104-s001.zip]

Archive with 1 entries (1 files):
- Model.m
